# Supplementary material for: Association Between Salt Intake and Body Adiposity in Chinese Population: A Repeated-Measures Cohort Study
Source: Nutrients. 2026 Mar 19;18(6):976. doi: 10.3390/nu18060976 (PMC13028953; doi:10.3390/nu18060976)
Supplement: Supplementary file 1 [file nutrients-18-00976-s001.zip]

Archive with 1 entries (1 files):
- nutrients-4152125-supplementary.pdf
